# Supplementary material for: In Vitro Efficacy of Extracts and Isolated Bioactive Compounds from Ascomycota Fungi in the Treatment of Colorectal Cancer: A Systematic Review
Source: Pharmaceuticals (Basel). 2022 Dec 23;16(1):22. doi: 10.3390/ph16010022 (PMC9864996; doi:10.3390/ph16010022)
Supplement: Supplementary file 1 [file pharmaceuticals-16-00022-s001.zip]

Archive with 1 entries (1 files):
- pharmaceuticals-2070296-supplementary materials.pdf
